# Supplementary material for: Impairment in Working Memory and Executive Function Associated with Mercury Exposure in Indigenous Populations in Upper Amazonian Peru
Source: Int J Environ Res Public Health. 2022 Sep 2;19(17):10989. doi: 10.3390/ijerph191710989 (PMC9517927; doi:10.3390/ijerph191710989)
Supplement: Supplementary file 1 [file ijerph-19-10989-s001.zip]

Archive with 1 entries (1 files):
- ijerph-1821111-supplementary.pdf
